# Supplementary material for: Indigenous Lactococcus lactis with Probiotic Properties: Evaluation of Wet, Thermally- and Freeze-Dried Raisins as Supports for Cell Immobilization, Viability and Aromatic Profile in Fresh Curd Cheese
Source: Foods. 2022 Apr 30;11(9):1311. doi: 10.3390/foods11091311 (PMC9101569; doi:10.3390/foods11091311)
Supplement: Supplementary file 1 [file foods-11-01311-s001.zip]

Archive with 1 entries (1 files):
- foods-1686680-supplementary.pdf
